# Supplementary material for: Structure and properties of slow-resorbing nanofibers obtained by (co-axial) electrospinning as tissue scaffolds in regenerative medicine
Source: PeerJ. 2017 Dec 18;5:e4125. doi: 10.7717/peerj.4125 (PMC5738967; doi:10.7717/peerj.4125)
Supplement: Supplemental Information 1 [file peerj-05-4125-s001.xls]

## Sheet: Arkusz1
NHDF_72h	kontrola							NHDF_po 5 tys.kom.
PCL/PCL/Ag	0.201	0.217	0.22	0.178	0.266	0.045	490
PCL/PCL	0.154	0.222	0.259	0.244	0.22	0.048	490
PBS(5000 cells)	0.14	0.174	0.149	0.151	0.158	0.048	490
control	0.282	0.28	0.279	0.142	0.148	0.158	490
	average	SD
PCL/PCL/Ag	0.204	0.0192354
PCL/PCL	0.21975	0.0463923
PBS(5000 cells)	0.1544	0.0127004
control	0.149333	0.0080829
